# Supplementary material for: Genome-wide association mapping reveals potential novel loci controlling stripe rust resistance in a Chinese wheat landrace diversity panel from the southern autumn-sown spring wheat zone
Source: BMC Genomics. 2021 Jan 7;22:34. doi: 10.1186/s12864-020-07331-1 (PMC7791647; doi:10.1186/s12864-020-07331-1)
Supplement: Supplementary file 5 — Additional file 5. The position of the potentially novel QTL and details of reported QTL and Yr genes located on the integrated map. [file 12864_2020_7331_MOESM5_ESM.xlsx]

## Sheet: 1B
Codea	Geneb	Chrom.	Marker 1	Marker 2	References
1B-1	QYr.cau-1BS_AQ24788-53	1BS	Xgwm374	Xbarc194	Quan et al. 2013
1B-2	QYrco.wpg-1B.1_Coda	1BS	XIWA4754	XIWA2547	Case et al. 2014
1B-3	IWA6489_APR	1B	XIWA6489	NDc	Zegeye et al. 2014
1B-4	QYr.wpg-1B.1_IWA4715	1B	XIWA4715	ND	Naruoka et al. 2015
1B-5	QYr.wsu-1B.1_IWA5963	1B	XIWA5963	ND	Bulli et al. 2016
1B-6	QYr.wpg-1B.2_IWA63	1B	XIWA63	ND	Naruoka et al. 2015
1B-7	QYr.caas-1BL.1RS	1RS	Xiag95	Xcfa21	Ren et al. 2012a
1B-8	QYrco.wpg-1B.2	1BS	Xbrac119	Xbarc137	Case et al. 2014
1B-9	QYr.wpg-1B.3_IWA7578	1B	XIWA7578	ND	Naruoka et al. 2015
1B-10	IWA6891_Seedling	1BS	XIWA6891	ND	Zegeye et al. 2014
1B-11	QYr.cim-1BSb	1BS	XwPt-6240	wPt-8168	Rosewarne et al. 2012
1B-12	QYrdr.wgp-1BL.1_gwm131	1BL	Xgwm131	ND	Hou et al. 2015
1B-13	QYr-1B_Sachem	1B	XwPt-3579	ND	Singh et al. 2013
1B-14	QYr.wsu-1B.2_IWA5915	1B	XIWA5915	ND	Bulli et al. 2016
1B-15	QYrex.wgp-1BL_Express	1BL	Xgwm631	Xgwm268	Lin and Chen 2009
1B-16	QPst.jic-1B	1B	Xwmc735	ND	Jagger et al. 2011
1B-17	QYr.sun-1B_CPI133872	1B	XwPt-1313	ND	Zwart et al. 2010
1B-18	QYr.sun-1B_Kukri	1B	XwPt-0202	Xbrac80	Bariana et al. 2010
1B-19	QYr.sun-1B_Wollaroi	1B	XwPt-1770	XwPt-4361	Bansal et al. 2014
1B-20	QYr.ucw-1B_IWA3892	1B	XIWA3892	ND	Maccaferri et al. 2015
1B-21	QYr.jic-1B_Guardian	1B	Xgwm259	Xgwm818	Melichar et al. 2008
1B-22	QYr.tam-1B_Quaiu	1BL	XwPt-668027	XcSLV46G22	Basnet et al. 2014b
1B-23	QYr.cim-1BL_Francolin#1	1BL	XcsLV46	XwPt-9028	Lan et al. 2014
1B-24	QYrdr.wgp-1BL.2_IWA8581	1BL	Xwmc830	Xgwm259	Hou et al. 2015
1B-25	QYr-1B_Saar	1BL	Xwmc719	Xhbe248	Lillemo et al. 2008
1B-26	QYr.cim-1BL	1BL	XcsLV46	Xgwm818	Rosewarne et al. 2012
1B-27	QYr.1BL-Attila	1BL	LTN2	XP35/M55	Rosewarne et al. 2008
	Yr9	1BS	Xgwm582	Xwgp4, Xwgp7,Xwgp8, Xwgp9	Macer 1975, Zeller 1973, Shi et al. 2001, Weng et al. 2005, McIntosh et al. 1995
	Yr10	1BS	E5_1100	Xpsp3000	Macer 1975, Metzger and Silbaugh 1970, Liu et al. 2014a
	Yr15	1BS	ND	Xwgp34/Xgwm413/Xbrac8	Gerechter Amitai et al. 1989, Mandoulakani et al. 2015, Murphy et al. 2009, Cheng et al. 2014
	Yr24	1BS	Xbarc187	Xgwm498	Li et al. 2006, Cheng and Chen 2014
	Yr26	1BL	CON6, CON7,CON8,CON9,CON10, CON11	Xgwm11,Xwe173,Xbarc181	Ma et al. 2001, Wang et al. 2008, Zhang et al. 2013
	Yr29	1BL	XBac24prot, Xwmc44	XBac17R, Xgwm44,XTG818, Xgwm259,Xgwm140	William et al. 2003, Rosewarne et al. 2006
	Yr64	1BS	Xgwm413	Xgdm33	Cheng et al. 2014
	Yr65	1BS	Xgwm18	Xgwm11	Cheng et al. 2014, Wang and Chen unpublished data
	YrAlp	1BS	Xwgp47	Xwgp48,Xgwm18	Lin and Chen 2007
	YrC142	1BS	Xwmc419	Xgwm273/Xbarc187	Wang et al. 2009
	YrChk	1BL	Xwmc44	Xgwm259	Liu et al. 2007
	YrExp1	1BL	Xwgp78	Xwmc631	Lin and Chen 2008
	YrH52	1BS	Xgwm273a/Xgwm273b	Xgwm413/UBC212a/Nor1	Peng et al. 2000
	YrL693	1B	Xgwm273	Xwmc626	Huang et al. 2014
	YrMY41	1B	Xgwm18	Xwmc206	Ren et al. 2015a
	YrTr1	1BS	Xbarc8	XIWA2872	Feng and Chen unpublished, Chen and Line 1992, Chen et al. 1995
	YrV3	1B	Xgwm124	Xcfa2147	Hou et al. 2013
	YrP138	1BL	Xbarc61	Xwmc52	Yue et al. 2010
a The code corresponding to the black bar on the right of integrated map
b Names of QTL and Yr genes on the left of integrated map
c ND, not discover

## Sheet: 2B
Codea	Geneb	Chrom.	Marker 1	Marker 2	References
2B-1	wPt-6271	2B	XwPt-6271	ND	Jighly et al. 2015
2B-2	QYr.inra-2BS_Renan	2BS	Xgwm210a	Xfcd36	Dedryver et al. 2009
2B-3	QYrst.orr-2B.2_Stephens	2BS	XwPt-0408	ND	Vazquez et al. 2012
2B-4	QYr.wpg-2B.1_IWA7370	2B	XIWA7370	ND	Naruoka et al. 2015
2B-5	QYrlu.cau-2BS1_Luke	2BS	Xwmc154	Xgwm148	Guo et al. 2007
2B-6	QYr.wpg-2B.2_IWA7697	2B	XIWA7697	ND	Naruoka et al. 2015
2B-7	IWA2572	2B	XIWA2572	ND	Jighly et al. 2015
2B-8	QYrid.ui-2B.1	2BS	ND	Xgwm429	Chen et al. 2012
2B-9	QYr.sgi-2B.1_Kariega	2BS	Xbarc200	XwPt-6278	Agenbag et al. 2014
2B-10	QYrid.ui-2B.2	2BS	Xgwm429	Xbarc91	Chen et al. 2012
2B-11	QYr.sgi-2B.1	2BS	Xgwm148	Xs12m60A	Ramburan et al. 2004
2B-12	QYr.cim-2BS_Yr31_Chapio	2BS	XwPt-7026	XwPt-0079	Yang et al. 2013
2B-13	QYrlo.wpg-2BS_Louise	2BS	Xwmc474	Xwmc148	Carter et al. 2009
2B-14	QYrst.orr-2BS.2_Stephens	2BS	XwPt-0408	ND	Vazquez et al. 2012
2B-15	QYrlu.cau-2BS2_Luke	2BS	Xgwm148	Xbarc167	Guo et al. 2007
2B-16	QYr.caas-2BS_Pingyuan50	2BS	Xbarc13	Xbarc230	Lan et al. 2009
2B-17	QYr3-2B_Opata85	2BS	Xcdo405	Xbcd152	Boukhatem et al. 2002
2B-18	QYr.tam-2BL_TAM111	2B	XwPt-6242	XwPt-6471	Basnet et al. 2015
2B-19	QYr.ucw-2B_UC1110	2BS	Xgwm429	Xbarc230	Lowe et al. 2011
2B-20	QYr.inra-2B.1_CampRemy	2BS	Xgpw3032	Xcfd50a	Mallard et al. 2005
2B-21	QYr.cim-2BS_Francolin#1	2BS	Xwmc474	xgwm374	Lan et al. 2014
2B-22	QYr.2BS-Attila	2BS	XP32/M62	XP88/M64	Rosewarne et al. 2008
2B-23	IWA1488_APR	2B	XIWA1488	ND	Zegeye et al. 2014
2B-24	QRYr2B.2	2B	XIWA6093	ND	Jighly et al. 2015
2B-25	QYr.inra-2B.2_CampRemy	2BL	Xbarc101	Xwmc175	Mallard et al. 2005
2B-26	QYr.caas-2BL_Naxos	2BL	XwPt-8460	XwPt-3755	Ren et al. 2012
2B-27	QYraq.cau-2BL_Aquileja	2BL	Xwmc175	Xwmc332	Guo et al. 2007
2B-28	QYr.caas-2BL.2	2BL	Xcfd73	Xgwm47	Ren et al. 2015
2B-29	QYr.nafu-2BL	2BL	Xcfd73	Xgpw5770	Zhou et al. 2015
2B-30	QYR1	2BL	Xgwm501	Xgwm47	Boukhatem et al. 2002
2B-31	QYrdr.wgp-2BL_IWA6286	2BL	XIWA6286	XIWA7583	Hou et al. 2015
2B-32	QYrns.orz-2BL_wPt-0950	2BL	XwPt-0950	ND	Vazquez et al. 2015
2B-33	QYr.caas-2BL.3_IWB36313	2BL	XIACX8602	XIAAV1798	Liu et al. 2015
2B-34	QYr-2B-Sachem	2B	XwPt-3632	ND	Singh et al. 2013
2B-35	QYr.2BL-AvS	2BL	Xgwm619	Xgwm1027	Rosewarne et al. 2008
2B-36	QYr.caas-2BS.2	2BS	Xbarc156	Xbarc1147	Ren et al. 2015
	YrSP	2BL	Xdp269	XIWA638	Feng et al.2015b
	Yr5	2BL	XSTS7/8	Xbarc349,XS19M93,XS23M41	Macer 1966, Law 1976, Chen et al.2003, Murphy 2009, Zhang et al. 2009, Feng et al.2015b, Xu et al. 2013, Cheng and Chen 2010, Sui et al. 2009
	Yr31	2BS	ND	ND	Singh et al.2003
	YrP81	2BS	Xgwm429	Xwmc770	Pu et al. 2010
	Yr41	2BS	Xgwm410	ND	Luo et al. 2005
	Yr27	2BS	Xbcd152	Xcdo405	McDonald et al.2004, Singh et al. 2003
	YrTp1	2BS	Xwmc477	Xgwm374	Yin et al. 2006
	Yr53	2BL	Xwmc441	XLRRrev/NLRRrev	Xu et al. 2013, Feng et al.2015b, Wang and Chen (unpublished)
	Yr44	2BL	XpWB5/N1R1	Xgwp100	Sui et al. 2009, Cheng and Chen 2010
	YrQz	2BL	P35M48	P36M61	Deng et al. 2004
	Yr7	2BL	Xgwm526	ND	Macer 1966, Zadoks 1961, Feng et al.2015b, Zhang et al. 2009, Yao et al. 2006
	Yr43	2BL	Xwgp110	Xwgp	Cheng and Chen 2010, Xu et al.2013, Feng et al. 2015b
	Yr72	2BL	Xsun481	XIWB12294	Chhetri (unpublished)and McIntosh(communication)
	YrSte	2BL	ND	ND	Chen et al. 1996
	Yr3a	2BL	Xwmc356	ND	Wang et al.2006
	YrV23	2B	ND	ND	Chen et al. 1996
a The code corresponding to the black bar on the right of integrated map
b Names of QTL and Yr genes on the left of integrated map
c ND, not discover

## Sheet: 3B
Codea	Geneb	Chrom.	Marker 1	Marker 2	References
3B-1	QYr.3BS-Pavon	3BS	XpAGGmCAA5	XpAATmCAC2	William et al. 2006
3B-2	QYr.cim-3BS_Yr30_Chapio	3BS	XPbc	Xgwm533	Yang et al. 2013
3B-3	QYrrb.ui-3B.1	3BS	X345897	XwPt-3921	Chen et al. 2012
3B-4	QYrAlt.syau-3BS	3BS	Xgwm389	Xbarc238	Zhao et al. 2012
3B-5	QYr.nafu-3BS	3BS	Xgwm533.2	Xbarc133	Zhou et al. 2015
3B-6	QYr-3B_Oligoculm	3BS	Xgwm389	ND	Suenaga et al. 2003
3B-7	QYr.inra-3BS_Renan	3BS	Xgwm533	ND	Dedryver et al. 2009
3B-8	QYr.tam-3B_Quaiu	3BS	Xgwm533	XwPt-7984	Basnet et al. 2014
3B-9	QYr.nafu-3BS	3BS	Xgwm533.2	Xgwm493	Zhou et al. 2015
3B-10	QYr.cim-3BS.2_Francolin#1	3BS	Xgwm533.2	Xbarc133	Lan et al. 2014
3B-11	QYr.ucw-3BS_UC1110	3BS	XBE446462	Xbrac133	Lowe et al. 2011
3B-12	QYrco.wpg-3BS.1_Brundage	3BS C-3BL2-0.22	XIWA195	XIWA7212	Case et al. 2011
3B-13	QYr.ucw-3B.2_IWA5202	3B	XIWA5202	ND	Maccaferri et al. 2011
3B-14	QYr.uga-3BS.1_AGS2000	3BS	XwPt-2557	Xbarc133	Hao et al. 2011
3B-15	wPt-800213-IWA6510	3B	XwPt-800213	XIWA6510	Jighly et al. 2015
3B-16	QYr.sun-3B	3B	XwPt-8238	XwPt-4209	Bariana et al. 2010
3B-17	QYr.caas-3BS_IWB35069	3BS	XIAAV5662	Xexcalibur_c30762_514	Liu et al. 2015
3B-18	QYr.uga-3BS.2	3BS	XwPt-730063	XwPt-9579	Hao et al. 2011
3B-19	QYr.uga-3BS.3	3BS	XwPt-1612	XwPt-7486	Hao et al. 2011
3B-20	QYrco.wpg-3BS.2_Brundage	3BS	XwPt-9432	Xgdm8	Case et al. 2014
3B-21	QYr.cim-3B_Pastor	3BL	XwPt-2458	XwPt-0036	Rosewarne et al. 2012
3B-22	QRYr3B.2	3B	XIWA6510	ND	Jighly et al. 2015
3B-23	QYr.inra-3Bcentr_Renan	3BL	Xgwm131b	Xbcd131	Dedryver et al. 2009
3B-24	QYrpi.vt-3BL	3BL	Xwmc787	ND	Christopher et al. 2012
3B-25	IWA3834_APR	3B	XIWA3834	ND	Zegeye et al. 2014
3B-26	QYrns.orz-3BL_wPt-3107	3BL	XwPt-3107	ND	Vazquez et al. 2015
3B-27	QYr.sun-3B_Wollaroi	3B	XwPt-7454	XwPt-2698	Bansal et al. 2014
3B-28	QYrid.ui-3B.2	3B	X379646	Xgwm299	Chen et al. 2012
3B-29	QYr.wpg-3B.1_IWA6930	3B	XIWA6930	ND	Naruoka et al. 2015
3B-30	QYrex.wgp-3BL_Express	3BL	Xgwm299	Xwgp66	Lin and Chen 2009
	YrSf	3BL	Xgwm181	Xgwm340	Dawit et al. 2012
	Yrwh2	3BS	Xwmc540	Xgwm566	Zhou et al. 2014
	Yr4	3BS	Xcfb3530	ND	Bansal et al. 2010
	Yr30	3BS	ND	ND	McIntosh et al. 2013
	Yr57	3BS	Xgwm389	XBS00062676	Randhawa et al. 2015
	Yr80	3BL	Xgwm108	Xgwm376	Nsabiyera et al. 2018
a The code corresponding to the black bar on the right of integrated map
b Names of QTL and Yr genes on the left of integrated map
c ND, not discover

## Sheet: 6A
Codea	Geneb	Chrom.	Marker 1	Marker 2	References
6A-1	QYr.uga-6AS_26R61	6AS	XwPt-671561	XwPt-7840	Hao et al. 2011
6A-2	QYr.wgp-6AS_Express	6AS	Xgwm334	Xwgp56	Lin and Chen 2009
6A-3	QYr.cim-6A_Avocet	6AS	XwPt-2573	XwPt-0959	Rosewarne et al. 2012
6A-4	QYr.nafu-6AL	6AL	Xwgp5471	Xwgp5576	Zhou et al. 2015
6A-5	QYr.caas-6AL_IWB39473_Zhong892	6AL	Xku_c45494_267	XBS00040166_51	Liu et al. 2015
6A-6	QRYr6A.1	6A	XIWA4949	ND	Jighly et al. 2015
6A-7	QYr.wpg-6A.1_IWA3023	6A	XIWA3023	ND	Naruoka et al. 2015
6A-8	QYr.cim-6AL	6AL	XwPt-733679	xwPt-733476	Lan et al. 2014
6A-9	QYr.ufs-6A	6A	XwPt-5550	Xpsps3152	Prins et al. 2011
6A-10	QYr-6A	6A	Xbarc3	XwPt-7063	Lillemo et al. 2008
6A-11	IWA7994_APR	6A	XIWA7994	ND	Zegeye et al. 2014
6A-12	QYr.6AL	6AL	Xgwm617	ND	William et al. 2006
6A-13	QYrpl.orr-6AL	6AL	X378849	ND	Vazquez et al. 2012
6A-14	QYr.wsu-6A_IWA8595	6A	XIWA8595	ND	Bulli et al. 2016
6A-15	QYrtb.orz-6AL_wPt-4229	6AL	XwPt-4229	ND	Vazquez et al. 2015
	YrHua	6AL	XPM14-301	XPM42-249	Cao et al. 2008
	yrLM168	6A	XR1	XR2	Feng et al. 2014
	Yr38	6A	ND	ND	Marias et al. 2006, 2010
	Yr42	6A	ND	ND	Marais et al. 2009
a The code corresponding to the black bar on the right of integrated map
b Names of QTL and Yr genes on the left of integrated map
c ND, not discover
